# Supplementary material for: ﻿Three novel species of Aquapteridospora (Distoseptisporales, Aquapteridosporaceae) from freshwater habitats in Tibetan Plateau, China
Source: MycoKeys. 2024 Feb 23;102:183–200. doi: 10.3897/mycokeys.102.112905 (PMC10907956; doi:10.3897/mycokeys.102.112905)
Supplement: XML Treatment for Aquapteridospora linzhiensis [file mycokeys.102.112905-treatment1.xml]

<!DOCTYPE tp:taxon-treatment
  PUBLIC "-//TaxonX//DTD Taxonomic Treatment Publishing DTD v0 20100105//EN" "tax-treatment-NSO.dtd">
<tp:taxon-treatment xmlns:tp="http://www.plazi.org/taxpub"><tp:treatment-meta><kwd-group><label>Taxon classification</label><kwd>
                <named-content content-type="kingdom">Fungi</named-content>
              </kwd><kwd>
                <named-content content-type="order">Distoseptisporales</named-content>
              </kwd><kwd>
                <named-content content-type="family">Aquapteridosporaceae</named-content>
              </kwd></kwd-group><mixed-citation publication-type="journal"><person-group><name><surname>Xu</surname><given-names>Rong-Ju</given-names></name><name><surname>Li</surname><given-names>Jun-Fu</given-names></name><name><surname>Zhou</surname><given-names>De-Qun</given-names></name><name><surname>Boonmee</surname><given-names>Saranyaphat</given-names></name><name><surname>Zhao</surname><given-names>Qi</given-names></name><name><surname>Chen</surname><given-names>Ya-Ya</given-names></name></person-group><article-title>﻿Three novel species of <italic><tp:taxon-name><tp:taxon-name-part taxon-name-part-type="genus" reg="Aquapteridospora">Aquapteridospora</tp:taxon-name-part></tp:taxon-name></italic> (<tp:taxon-name><tp:taxon-name-part taxon-name-part-type="order">Distoseptisporales</tp:taxon-name-part></tp:taxon-name>, <tp:taxon-name><tp:taxon-name-part taxon-name-part-type="family">Aquapteridosporaceae</tp:taxon-name-part></tp:taxon-name>) from freshwater habitats in Tibetan Plateau, China</article-title><source>MycoKeys</source><day>23</day><month>02</month><year>2024</year><volume>102</volume><fpage>183</fpage><lpage>200</lpage><pub-id pub-id-type="doi">10.3897/mycokeys.102.112905</pub-id></mixed-citation></tp:treatment-meta><tp:nomenclature><label>﻿</label><tp:taxon-name>
              <object-id xmlns:xlink="http://www.w3.org/1999/xlink" content-type="arpha" xlink:type="simple">DE0C6450-5534-5F55-8F32-A7CBE4CDB733</object-id>
              <tp:taxon-name-part taxon-name-part-type="genus" reg="Aquapteridospora">Aquapteridospora</tp:taxon-name-part>
              <tp:taxon-name-part taxon-name-part-type="species" reg="linzhiensis">linzhiensis</tp:taxon-name-part>
              <object-id xmlns:xlink="http://www.w3.org/1999/xlink" xlink:type="simple">Index Fungorum: IF901109</object-id>
              <object-id xmlns:xlink="http://www.w3.org/1999/xlink" xlink:type="simple">Facesoffungi Number: FoF14348</object-id>
            </tp:taxon-name><tp:taxon-authority>R.J. Xu, Q. Zhao &amp; Boonmee</tp:taxon-authority><tp:taxon-status xmlns:xlink="http://www.w3.org/1999/xlink" xlink:type="simple">sp. nov.</tp:taxon-status><xref ref-type="fig" rid="F2">Fig. 2</xref></tp:nomenclature><tp:treatment-sec sec-type="etymology" id="SECID0E5DAI"><title>Etymology.</title><p>Referring to the location “Linzhi City, China” where the holotype of this fungus was collected.</p></tp:treatment-sec><tp:treatment-sec sec-type="Holotype" id="SECID0EDEAI"><title>Holotype.</title><p>HKAS 128991.</p></tp:treatment-sec><tp:treatment-sec sec-type="description" id="SECID0EIEAI"><title>Description.</title><p><bold><italic>Saprobic</italic></bold> on decaying wood submerged in freshwater. <bold>Sexual morph</bold>: Undetermined. <bold>Asexual morph: <italic>Colonies</italic></bold> on the natural substrate effuse, hairy, pale brown to brown, scattered or in small groups. <bold><italic>Mycelium</italic></bold> mostly superficial, consisting of branched, septate, smooth, pale brown to brown hyphae. <bold><italic>Conidiophores</italic></bold> 113–210 × 4–6 μm (x̄ = 162 × 4 μm, n = 15), macronematous, mononematous, solitary or 2–3 group, erect, straight or slightly flexuous, simple, unbranched, smooth, cylindrical, 6–12-septate, brown at the base, pale brown towards apex. <bold><italic>Conidiogenous cells</italic></bold> polyblastic, monoblastic, terminal, becoming intercalary, cylindrical, pale brown, integrated, with several sympodial proliferations, conspicuous denticles, bearing tiny, protuberant, circular scars. <bold><italic>Conidia</italic></bold> 10–14 × 5–6 μm (x̄ = 12 × 6 μm, n = 25), solitary or acropleurogenous, fusiform or elliptical, smooth, 2-septate, truncate at base, dark brown in central cells and subhyaline at end cells, guttulate. Conidial secession schizolytic.</p><fig id="F2" position="float" orientation="portrait"><object-id xmlns:xlink="http://www.w3.org/1999/xlink" content-type="doi" xlink:type="simple">10.3897/mycokeys.102.112905.figure2</object-id><object-id xmlns:xlink="http://www.w3.org/1999/xlink" content-type="arpha" xlink:type="simple">09FED39E-A261-5A03-BC5A-16B41DFB4D97</object-id><label>Figure 2.</label><caption><p><italic><tp:taxon-name><tp:taxon-name-part taxon-name-part-type="genus" reg="Aquapteridospora">Aquapteridospora</tp:taxon-name-part><tp:taxon-name-part taxon-name-part-type="species" reg="linzhiensis">linzhiensis</tp:taxon-name-part></tp:taxon-name></italic> (HKAS 128991, holotype) <bold>a</bold> colonies on the substratum <bold>b–e</bold> conidiophores, conidiogenous cells with conidia <bold>f, g</bold> conidiogenous cells with developmental conidia <bold>h–k</bold> conidia <bold>l, m</bold> culture on <abbrev xmlns:xlink="http://www.w3.org/1999/xlink" xlink:title="potato dextrose agar" id="ABBRID0EGGAI" xlink:type="simple">PDA</abbrev>. Scale bars: 50 μm (<bold>b–e</bold>); 20 μm (<bold>f, g</bold>); 10 μm (<bold>h–k</bold>).</p></caption><graphic xmlns:xlink="http://www.w3.org/1999/xlink" xlink:href="mycokeys-102-183-g002.jpg" position="float" orientation="portrait" xlink:type="simple" id="oo_991349.jpg"><uri content-type="original_file" xlink:type="simple">https://binary.pensoft.net/fig/991349</uri></graphic></fig></tp:treatment-sec><tp:treatment-sec sec-type="description" id="SECID0EVGAI"><title>Culture characteristics.</title><p>Conidia were germinated on <abbrev xmlns:xlink="http://www.w3.org/1999/xlink" xlink:title="potato dextrose agar" id="ABBRID0E2GAI" xlink:type="simple">PDA</abbrev> within 48 hours. Germ tubes produced from each end. Colonies grown on <abbrev xmlns:xlink="http://www.w3.org/1999/xlink" xlink:title="potato dextrose agar" id="ABBRID0E6GAI" xlink:type="simple">PDA</abbrev>, circular, flat, superficial, dark brown from above, reverse-side brown in the centre, with greyish white near the edge.</p></tp:treatment-sec><tp:treatment-sec sec-type="material" id="SECID0EDHAI"><title>Material examined.</title><p>China, Xizang, Linzhi City, Motuo County, on submerged decaying wood, 1675 msl, <named-content xmlns:xlink="http://www.w3.org/1999/xlink" content-type="dwc:verbatimCoordinates" xlink:type="simple"><named-content content-type="geo-json" specific-use="{&#34;type&#34;:&#34;Point&#34;,&#34;coordinates&#34;:[95.148056,29.182222]}" id="NCID0EMHAI" xlink:type="simple">29°10'56"N, 95°8'53"E</named-content></named-content>, 11 July 2022, R.J. Xu, XK-33–3 (HKAS 128991, holotype), ex-type living culture (<abbrev xmlns:xlink="http://www.w3.org/1999/xlink" content-type="institution" xlink:title="Kunming Institute of Botany Culture Collection" id="ABBRID0ERHAI" xlink:type="simple">KUNCC</abbrev> 10420). Xizang, Linzhi City, Motuo County, Gelin Village, on submerged decaying wood, 1143 msl, <named-content xmlns:xlink="http://www.w3.org/1999/xlink" content-type="dwc:verbatimCoordinates" xlink:type="simple"><named-content content-type="geo-json" specific-use="{&#34;type&#34;:&#34;Point&#34;,&#34;coordinates&#34;:[94.801583,29.028611]}" id="NCID0EZHAI" xlink:type="simple">29°1'43"N, 94°48'5.7"E</named-content></named-content>, 12 July 2022, R.J. Xu, XK-32, (HKAS 128990), living culture (<abbrev xmlns:xlink="http://www.w3.org/1999/xlink" content-type="institution" xlink:title="Kunming Institute of Botany Culture Collection" id="ABBRID0E5HAI" xlink:type="simple">KUNCC</abbrev> 10444).</p></tp:treatment-sec><tp:treatment-sec sec-type="notes" id="SECID0EDIAI"><title>Notes.</title><p>Phylogenetic analyses show that <italic><tp:taxon-name><tp:taxon-name-part taxon-name-part-type="genus" reg="Aquapteridospora">Aquapteridospora</tp:taxon-name-part><tp:taxon-name-part taxon-name-part-type="species" reg="linzhiensis">linzhiensis</tp:taxon-name-part></tp:taxon-name></italic> (<abbrev xmlns:xlink="http://www.w3.org/1999/xlink" content-type="institution" xlink:title="Kunming Institute of Botany Culture Collection" id="ABBRID0EUIAI" xlink:type="simple">KUNCC</abbrev> 10420 and <abbrev xmlns:xlink="http://www.w3.org/1999/xlink" content-type="institution" xlink:title="Kunming Institute of Botany Culture Collection" id="ABBRID0EZIAI" xlink:type="simple">KUNCC</abbrev> 10444) clustered into a distinct subclade and sister to <italic><tp:taxon-name><tp:taxon-name-part taxon-name-part-type="genus" reg="Aquapteridospora">A.</tp:taxon-name-part><tp:taxon-name-part taxon-name-part-type="species" reg="fusiformis">fusiformis</tp:taxon-name-part></tp:taxon-name></italic> (MFLUCC 18-1606) with bootstrap support (93% <abbrev xmlns:xlink="http://www.w3.org/1999/xlink" xlink:title="Maximum likelihood" id="ABBRID0EJJAI" xlink:type="simple">ML</abbrev>/1.00 <abbrev xmlns:xlink="http://www.w3.org/1999/xlink" xlink:title="posterior probabilities" id="ABBRID0ENJAI" xlink:type="simple">PP</abbrev>, Fig. <xref ref-type="fig" rid="F1">1</xref>). However, <italic><tp:taxon-name><tp:taxon-name-part taxon-name-part-type="genus" reg="Aquapteridospora">A.</tp:taxon-name-part><tp:taxon-name-part taxon-name-part-type="species" reg="linzhiensis">linzhiensis</tp:taxon-name-part></tp:taxon-name></italic> differs from <italic><tp:taxon-name><tp:taxon-name-part taxon-name-part-type="genus" reg="Aquapteridospora">A.</tp:taxon-name-part><tp:taxon-name-part taxon-name-part-type="species" reg="fusiformis">fusiformis</tp:taxon-name-part></tp:taxon-name></italic> in having obvious, guttulate conidia and less septate on maturity (2-septate <italic>vs.</italic> 3–4-septate) (<xref ref-type="bibr" rid="B22">Luo et al. 2019</xref>). Additionally, comparisons of <abbrev xmlns:xlink="http://www.w3.org/1999/xlink" xlink:title="internal transcribed spacer" id="ABBRID0ERKAI" xlink:type="simple">ITS</abbrev> sequences demonstrate a 6.7% (39/586 bp, excluding gaps) difference between <italic><tp:taxon-name><tp:taxon-name-part taxon-name-part-type="genus" reg="Aquapteridospora">A.</tp:taxon-name-part><tp:taxon-name-part taxon-name-part-type="species" reg="linzhiensis">linzhiensis</tp:taxon-name-part></tp:taxon-name></italic> and <italic><tp:taxon-name><tp:taxon-name-part taxon-name-part-type="genus" reg="Aquapteridospora">A.</tp:taxon-name-part><tp:taxon-name-part taxon-name-part-type="species" reg="fusiformis">fusiformis</tp:taxon-name-part></tp:taxon-name></italic><xref ref-type="bibr" rid="B16">Jeewon and Hyde (2016)</xref>. Therefore, <italic><tp:taxon-name><tp:taxon-name-part taxon-name-part-type="genus" reg="Aquapteridospora">A.</tp:taxon-name-part><tp:taxon-name-part taxon-name-part-type="species" reg="linzhiensis">linzhiensis</tp:taxon-name-part></tp:taxon-name></italic> was identified as a new species supported with both morphological and phylogenetic evidences.</p></tp:treatment-sec><tp:treatment-sec><!--Section generated to contain objects referenced in tp:taxon-treatment.--><fig id="F1" position="float" orientation="portrait"><object-id xmlns:xlink="http://www.w3.org/1999/xlink" content-type="doi" xlink:type="simple">10.3897/mycokeys.102.112905.figure1</object-id><object-id xmlns:xlink="http://www.w3.org/1999/xlink" content-type="arpha" xlink:type="simple">EF1D7430-1DFC-51A3-8664-8D59D28A51A0</object-id><label>Figure 1.</label><caption><p>Maximum likelihood (<abbrev xmlns:xlink="http://www.w3.org/1999/xlink" xlink:title="Maximum likelihood" id="ABBRID0EO1BG" xlink:type="simple">ML</abbrev>) tree is based on combined <abbrev xmlns:xlink="http://www.w3.org/1999/xlink" xlink:title="nuclear ribosomal large subunit" id="ABBRID0ES1BG" xlink:type="simple">LSU</abbrev>, <italic>TEF</italic>1-α and <abbrev xmlns:xlink="http://www.w3.org/1999/xlink" xlink:title="internal transcribed spacer" id="ABBRID0EY1BG" xlink:type="simple">ITS</abbrev> sequence data. <abbrev xmlns:xlink="http://www.w3.org/1999/xlink" xlink:title="Maximum likelihood" id="ABBRID0E31BG" xlink:type="simple">ML</abbrev> bootstrap support values equal to or greater than 70% and Bayesian posterior probabilities (<abbrev xmlns:xlink="http://www.w3.org/1999/xlink" xlink:title="posterior probabilities" id="ABBRID0EA2BG" xlink:type="simple">PP</abbrev>) equal to or greater than 0.95 given above the nodes, shown as “<abbrev xmlns:xlink="http://www.w3.org/1999/xlink" xlink:title="Maximum likelihood" id="ABBRID0EE2BG" xlink:type="simple">ML</abbrev>/<abbrev xmlns:xlink="http://www.w3.org/1999/xlink" xlink:title="posterior probabilities" id="ABBRID0EI2BG" xlink:type="simple">PP</abbrev>”. The tree is rooted with <italic><tp:taxon-name><tp:taxon-name-part taxon-name-part-type="genus" reg="Pseudostanjehughesia">Pseudostanjehughesia</tp:taxon-name-part><tp:taxon-name-part taxon-name-part-type="species" reg="aquitropica">aquitropica</tp:taxon-name-part></tp:taxon-name></italic> (MFLUCC 16-0569) and <italic><tp:taxon-name><tp:taxon-name-part taxon-name-part-type="genus" reg="Pseudostanjehughesia">P.</tp:taxon-name-part><tp:taxon-name-part taxon-name-part-type="species" reg="lignicola">lignicola</tp:taxon-name-part></tp:taxon-name></italic> (MFLUCC 15-0352). New species are indicated in red and type strains are in bold.</p></caption><graphic xmlns:xlink="http://www.w3.org/1999/xlink" xlink:href="mycokeys-102-183-g001.jpg" position="float" orientation="portrait" xlink:type="simple" id="oo_991348.jpg"><uri content-type="original_file" xlink:type="simple">https://binary.pensoft.net/fig/991348</uri></graphic></fig></tp:treatment-sec><ref-list><ref id="B22"><mixed-citation xmlns:xlink="http://www.w3.org/1999/xlink" xlink:type="simple"><person-group><name name-style="western"><surname>Luo</surname><given-names>ZL</given-names></name><name name-style="western"><surname>Hyde</surname><given-names>KD</given-names></name><name name-style="western"><surname>Liu</surname><given-names>JK</given-names></name><name name-style="western"><surname>Maharachchikumbura</surname><given-names>SSN</given-names></name><name name-style="western"><surname>Jeewon</surname><given-names>R</given-names></name><name name-style="western"><surname>Bao</surname><given-names>D-F</given-names></name><name name-style="western"><surname>Bhat</surname><given-names>DJ</given-names></name><name name-style="western"><surname>Lin</surname><given-names>C-G</given-names></name><name name-style="western"><surname>Li</surname><given-names>W-L</given-names></name><name name-style="western"><surname>Yang</surname><given-names>J</given-names></name><name name-style="western"><surname>Liu</surname><given-names>N-G</given-names></name><name name-style="western"><surname>Lu</surname><given-names>Y-Z</given-names></name><name name-style="western"><surname>Jayawardena</surname><given-names>RS</given-names></name><name name-style="western"><surname>Li</surname><given-names>J-F</given-names></name><name name-style="western"><surname>Su</surname><given-names>H-Y</given-names></name></person-group> (<year>2019</year>) <article-title>Freshwater <tp:taxon-name><tp:taxon-name-part taxon-name-part-type="class">Sordariomycetes</tp:taxon-name-part></tp:taxon-name>.</article-title><source>Fungal Diversity</source><volume>99</volume>(<issue>1</issue>): <fpage>451</fpage>–<lpage>660</lpage>. <ext-link xlink:href="10.1007/s13225-019-00438-1" ext-link-type="doi" xlink:type="simple">https://doi.org/10.1007/s13225-019-00438-1</ext-link></mixed-citation></ref><ref id="B16"><mixed-citation xmlns:xlink="http://www.w3.org/1999/xlink" xlink:type="simple"><person-group><name name-style="western"><surname>Jeewon</surname><given-names>R</given-names></name><name name-style="western"><surname>Hyde</surname><given-names>KD</given-names></name></person-group> (<year>2016</year>) <article-title>Establishing species boundaries and new taxa among fungi: Recommendations to resolve taxonomic ambiguities.</article-title><source>Mycosphere</source><volume>7</volume>(<issue>11</issue>): <fpage>1669</fpage>–<lpage>1677</lpage>. <ext-link xlink:href="10.5943/mycosphere/7/11/4" ext-link-type="doi" xlink:type="simple">https://doi.org/10.5943/mycosphere/7/11/4</ext-link></mixed-citation></ref></ref-list></tp:taxon-treatment>
