# Supplementary material for: ﻿Three novel species of Aquapteridospora (Distoseptisporales, Aquapteridosporaceae) from freshwater habitats in Tibetan Plateau, China
Source: MycoKeys. 2024 Feb 23;102:183–200. doi: 10.3897/mycokeys.102.112905 (PMC10907956; doi:10.3897/mycokeys.102.112905)
Supplement: XML Treatment for Aquapteridospora yadongensis [file mycokeys.102.112905-treatment2.xml]

<!DOCTYPE tp:taxon-treatment
  PUBLIC "-//TaxonX//DTD Taxonomic Treatment Publishing DTD v0 20100105//EN" "tax-treatment-NSO.dtd">
<tp:taxon-treatment xmlns:tp="http://www.plazi.org/taxpub"><tp:treatment-meta><kwd-group><label>Taxon classification</label><kwd>
                <named-content content-type="kingdom">Fungi</named-content>
              </kwd><kwd>
                <named-content content-type="order">Distoseptisporales</named-content>
              </kwd><kwd>
                <named-content content-type="family">Aquapteridosporaceae</named-content>
              </kwd></kwd-group><mixed-citation publication-type="journal"><person-group><name><surname>Xu</surname><given-names>Rong-Ju</given-names></name><name><surname>Li</surname><given-names>Jun-Fu</given-names></name><name><surname>Zhou</surname><given-names>De-Qun</given-names></name><name><surname>Boonmee</surname><given-names>Saranyaphat</given-names></name><name><surname>Zhao</surname><given-names>Qi</given-names></name><name><surname>Chen</surname><given-names>Ya-Ya</given-names></name></person-group><article-title>﻿Three novel species of <italic><tp:taxon-name><tp:taxon-name-part taxon-name-part-type="genus" reg="Aquapteridospora">Aquapteridospora</tp:taxon-name-part></tp:taxon-name></italic> (<tp:taxon-name><tp:taxon-name-part taxon-name-part-type="order">Distoseptisporales</tp:taxon-name-part></tp:taxon-name>, <tp:taxon-name><tp:taxon-name-part taxon-name-part-type="family">Aquapteridosporaceae</tp:taxon-name-part></tp:taxon-name>) from freshwater habitats in Tibetan Plateau, China</article-title><source>MycoKeys</source><day>23</day><month>02</month><year>2024</year><volume>102</volume><fpage>183</fpage><lpage>200</lpage><pub-id pub-id-type="doi">10.3897/mycokeys.102.112905</pub-id></mixed-citation></tp:treatment-meta><tp:nomenclature><label>﻿</label><tp:taxon-name>
              <object-id xmlns:xlink="http://www.w3.org/1999/xlink" content-type="arpha" xlink:type="simple">A0FCBE8F-17CB-5340-B167-5E5F633EC92A</object-id>
              <tp:taxon-name-part taxon-name-part-type="genus" reg="Aquapteridospora">Aquapteridospora</tp:taxon-name-part>
              <tp:taxon-name-part taxon-name-part-type="species" reg="yadongensis">yadongensis</tp:taxon-name-part>
              <object-id xmlns:xlink="http://www.w3.org/1999/xlink" xlink:type="simple">Index Fungorum: IF901110</object-id>
              <object-id xmlns:xlink="http://www.w3.org/1999/xlink" xlink:type="simple">Facesoffungi Number: FoF14349</object-id>
            </tp:taxon-name><tp:taxon-authority>R.J. Xu, Q. Zhao &amp; Boonmee</tp:taxon-authority><tp:taxon-status xmlns:xlink="http://www.w3.org/1999/xlink" xlink:type="simple">sp. nov.</tp:taxon-status><xref ref-type="fig" rid="F3">Fig. 3</xref></tp:nomenclature><tp:treatment-sec sec-type="etymology" id="SECID0EKNAI"><title>Etymology.</title><p>Referring to the location “Yadong County, China” where the holotype of this fungus was collected.</p></tp:treatment-sec><tp:treatment-sec sec-type="Holotype" id="SECID0EPNAI"><title>Holotype.</title><p>HKAS 128992.</p></tp:treatment-sec><tp:treatment-sec sec-type="description" id="SECID0EUNAI"><title>Description.</title><p><bold><italic>Saprobic</italic></bold> on decaying wood submerged in freshwater. <bold>Sexual morph</bold>: Undetermined. <bold>Asexual morph: <italic>Colonies</italic></bold> on the natural substrate effuse, hairy, pale brown to brown, scattered or in small groups, usually retiform. <bold><italic>Mycelium</italic></bold> mostly superficial, consisting of branched, septate, smooth, pale brown to brown hyphae. <bold><italic>Conidiophores</italic></bold> 440–856 × 4–6 μm (x̄ = 581 × 5 μm, n = 20), macronematous, mononematous, solitary, erect, straight or slightly flexuous, unbranched, smooth, cylindrical, multi-septate, tapering towards apex, brown to pale brown, slightly constricted at some septa. <bold><italic>Conidiogenous cells</italic></bold> polyblastic, monoblastic, terminal, becoming intercalary, cylindrical, pale brown, integrated, denticles, bearing tiny, protuberant, circular scars. <bold><italic>Conidia</italic></bold> 14–20 × 4–7 μm (x̄ = 17 × 5 μm, n = 30), acropleurogenous, fusiform, smooth, 3-septate, rounded at apex, truncate at base, dark brown in central cells and light at end cells. Conidial secession schizolytic.</p><fig id="F3" position="float" orientation="portrait"><object-id xmlns:xlink="http://www.w3.org/1999/xlink" content-type="doi" xlink:type="simple">10.3897/mycokeys.102.112905.figure3</object-id><object-id xmlns:xlink="http://www.w3.org/1999/xlink" content-type="arpha" xlink:type="simple">259D2263-A7D7-5829-A9A4-1B21EC8ECEA1</object-id><label>Figure 3.</label><caption><p><italic><tp:taxon-name><tp:taxon-name-part taxon-name-part-type="genus" reg="Aquapteridospora">Aquapteridospora</tp:taxon-name-part><tp:taxon-name-part taxon-name-part-type="species" reg="yadongensis">yadongensis</tp:taxon-name-part></tp:taxon-name></italic> (HKAS 128992, holotype) <bold>a</bold> colonies on the substratum <bold>b, c</bold> conidiophore and conidiogenous cell <bold>d-g</bold> conidiogenous cells with developmental conidia <bold>h–k</bold> conidia <bold>l</bold> germinating conidium <bold>m</bold> culture on <abbrev xmlns:xlink="http://www.w3.org/1999/xlink" xlink:title="potato dextrose agar" id="ABBRID0EUPAI" xlink:type="simple">PDA</abbrev>. Scale bars: 100 μm (<bold>b, c</bold>); 20 μm (<bold>d, g</bold>); 10 μm (<bold>h–l</bold>).</p></caption><graphic xmlns:xlink="http://www.w3.org/1999/xlink" xlink:href="mycokeys-102-183-g003.jpg" position="float" orientation="portrait" xlink:type="simple" id="oo_991350.jpg"><uri content-type="original_file" xlink:type="simple">https://binary.pensoft.net/fig/991350</uri></graphic></fig></tp:treatment-sec><tp:treatment-sec sec-type="description" id="SECID0EDQAI"><title>Culture characteristics.</title><p>Conidia were germinated on <abbrev xmlns:xlink="http://www.w3.org/1999/xlink" xlink:title="potato dextrose agar" id="ABBRID0EJQAI" xlink:type="simple">PDA</abbrev> within 48 hours. Germ tubes produced from each end. Colonies grown on <abbrev xmlns:xlink="http://www.w3.org/1999/xlink" xlink:title="potato dextrose agar" id="ABBRID0ENQAI" xlink:type="simple">PDA</abbrev>, regular concentric circles, flat, superficial, with dense mycelium at around, grey brown from above, dark brown from below.</p></tp:treatment-sec><tp:treatment-sec sec-type="material" id="SECID0ERQAI"><title>Material examined.</title><p>China, Xizang, Shigatse City, Yadong County, on submerged decaying wood, 3061 msl, <named-content xmlns:xlink="http://www.w3.org/1999/xlink" content-type="dwc:verbatimCoordinates" xlink:type="simple"><named-content content-type="geo-json" specific-use="{&#34;type&#34;:&#34;Point&#34;,&#34;coordinates&#34;:[88.969444,27.353056]}" id="NCID0E1QAI" xlink:type="simple">27°21'11"N, 88°58'10"E</named-content></named-content>, 01 July 2022, R.J. Xu, LTS-20 (HKAS 128992, holotype), ex-type living culture (<abbrev xmlns:xlink="http://www.w3.org/1999/xlink" content-type="institution" xlink:title="Kunming Institute of Botany Culture Collection" id="ABBRID0E6QAI" xlink:type="simple">KUNCC</abbrev> 10445). Xizang, Shigatse City, Dingjie County, on submerged decaying wood, 3042 msl, <named-content xmlns:xlink="http://www.w3.org/1999/xlink" content-type="dwc:verbatimCoordinates" xlink:type="simple"><named-content content-type="geo-json" specific-use="{&#34;type&#34;:&#34;Point&#34;,&#34;coordinates&#34;:[87.460000,27.885750]}" id="NCID0EHRAI" xlink:type="simple">27°53'8.7"N, 87°27'36"E</named-content></named-content>, 05 July 2022, L.T. Shun, LTS-20–1, (HKAS 128993), living culture (<abbrev xmlns:xlink="http://www.w3.org/1999/xlink" content-type="institution" xlink:title="Kunming Institute of Botany Culture Collection" id="ABBRID0EMRAI" xlink:type="simple">KUNCC</abbrev> 10448).</p></tp:treatment-sec><tp:treatment-sec sec-type="notes" id="SECID0ERRAI"><title>Notes.</title><p><italic><tp:taxon-name><tp:taxon-name-part taxon-name-part-type="genus" reg="Aquapteridospora">Aquapteridospora</tp:taxon-name-part><tp:taxon-name-part taxon-name-part-type="species" reg="yadongensis">yadongensis</tp:taxon-name-part></tp:taxon-name></italic> possess its conidial characteristics that fit with <italic><tp:taxon-name><tp:taxon-name-part taxon-name-part-type="genus" reg="Aquapteridospora">Aquapteridospora</tp:taxon-name-part></tp:taxon-name></italic> (<xref ref-type="bibr" rid="B44">Yang et al. 2015</xref>). In phylogenetic analyses, <italic><tp:taxon-name><tp:taxon-name-part taxon-name-part-type="genus" reg="Aquapteridospora">A.</tp:taxon-name-part><tp:taxon-name-part taxon-name-part-type="species" reg="yadongensis">yadongensis</tp:taxon-name-part></tp:taxon-name></italic> formed a distinct lineage close to <italic><tp:taxon-name><tp:taxon-name-part taxon-name-part-type="genus" reg="Aquapteridospora">A.</tp:taxon-name-part><tp:taxon-name-part taxon-name-part-type="species" reg="submersa">submersa</tp:taxon-name-part></tp:taxon-name></italic> with high bootstrap support (100% <abbrev xmlns:xlink="http://www.w3.org/1999/xlink" xlink:title="Maximum likelihood" id="ABBRID0EDTAI" xlink:type="simple">ML</abbrev>/1.00 <abbrev xmlns:xlink="http://www.w3.org/1999/xlink" xlink:title="posterior probabilities" id="ABBRID0EHTAI" xlink:type="simple">PP</abbrev>, Fig. <xref ref-type="fig" rid="F1">1</xref>). A comparison of <abbrev xmlns:xlink="http://www.w3.org/1999/xlink" xlink:title="internal transcribed spacer" id="ABBRID0EPTAI" xlink:type="simple">ITS</abbrev> nucleotide shows that <italic><tp:taxon-name><tp:taxon-name-part taxon-name-part-type="genus" reg="Aquapteridospora">A.</tp:taxon-name-part><tp:taxon-name-part taxon-name-part-type="species" reg="yadongensis">yadongensis</tp:taxon-name-part></tp:taxon-name></italic> (<abbrev xmlns:xlink="http://www.w3.org/1999/xlink" content-type="institution" xlink:title="Kunming Institute of Botany Culture Collection" id="ABBRID0E5TAI" xlink:type="simple">KUNCC</abbrev> 10445) differs from <italic><tp:taxon-name><tp:taxon-name-part taxon-name-part-type="genus" reg="Aquapteridospora">A.</tp:taxon-name-part><tp:taxon-name-part taxon-name-part-type="species" reg="submersa">submersa</tp:taxon-name-part></tp:taxon-name></italic> (<abbrev xmlns:xlink="http://www.w3.org/1999/xlink" content-type="institution" xlink:title="Kunming Institute of Botany Culture Collection" id="ABBRID0EOUAI" xlink:type="simple">KUNCC</abbrev> 10446) in 10/572 bp (1.8%, excluding gap), a comparison of <italic>TEF</italic>1-α nucleotide shows that <italic><tp:taxon-name><tp:taxon-name-part taxon-name-part-type="genus" reg="Aquapteridospora">A.</tp:taxon-name-part><tp:taxon-name-part taxon-name-part-type="species" reg="yadongensis">yadongensis</tp:taxon-name-part></tp:taxon-name></italic> (<abbrev xmlns:xlink="http://www.w3.org/1999/xlink" content-type="institution" xlink:title="Kunming Institute of Botany Culture Collection" id="ABBRID0EAVAI" xlink:type="simple">KUNCC</abbrev> 10445) differs from <italic><tp:taxon-name><tp:taxon-name-part taxon-name-part-type="genus" reg="Aquapteridospora">A.</tp:taxon-name-part><tp:taxon-name-part taxon-name-part-type="species" reg="submersa">submersa</tp:taxon-name-part></tp:taxon-name></italic> (<abbrev xmlns:xlink="http://www.w3.org/1999/xlink" content-type="institution" xlink:title="Kunming Institute of Botany Culture Collection" id="ABBRID0EQVAI" xlink:type="simple">KUNCC</abbrev> 10446) in 8/821 bp (0.8%, excluding gap) (<xref ref-type="bibr" rid="B16">Jeewon and Hyde 2016</xref>). In addition, <italic><tp:taxon-name><tp:taxon-name-part taxon-name-part-type="genus" reg="Aquapteridospora">A.</tp:taxon-name-part><tp:taxon-name-part taxon-name-part-type="species" reg="yadongensis">yadongensis</tp:taxon-name-part></tp:taxon-name></italic> differs from <italic><tp:taxon-name><tp:taxon-name-part taxon-name-part-type="genus" reg="Aquapteridospora">A.</tp:taxon-name-part><tp:taxon-name-part taxon-name-part-type="species" reg="submersa">submersa</tp:taxon-name-part></tp:taxon-name></italic> in having narrower conidiophores (4–6 <italic>vs.</italic> 5–12 μm), while conidia of <italic><tp:taxon-name><tp:taxon-name-part taxon-name-part-type="genus" reg="Aquapteridospora">A.</tp:taxon-name-part><tp:taxon-name-part taxon-name-part-type="species" reg="submersa">submersa</tp:taxon-name-part></tp:taxon-name></italic> have slightly constricted septa; the culture of <italic><tp:taxon-name><tp:taxon-name-part taxon-name-part-type="genus" reg="Aquapteridospora">A.</tp:taxon-name-part><tp:taxon-name-part taxon-name-part-type="species" reg="yadongensis">yadongensis</tp:taxon-name-part></tp:taxon-name></italic> have regular concentric circles differing from <italic><tp:taxon-name><tp:taxon-name-part taxon-name-part-type="genus" reg="Aquapteridospora">A.</tp:taxon-name-part><tp:taxon-name-part taxon-name-part-type="species" reg="submersa">submersa</tp:taxon-name-part></tp:taxon-name></italic> having pale mycelium in the centre. Furthermore, <italic><tp:taxon-name><tp:taxon-name-part taxon-name-part-type="genus" reg="Aquapteridospora">A.</tp:taxon-name-part><tp:taxon-name-part taxon-name-part-type="species" reg="yadongensis">yadongensis</tp:taxon-name-part></tp:taxon-name></italic> differs from <italic><tp:taxon-name><tp:taxon-name-part taxon-name-part-type="genus" reg="Aquapteridospora">A.</tp:taxon-name-part><tp:taxon-name-part taxon-name-part-type="species" reg="lignicola">lignicola</tp:taxon-name-part></tp:taxon-name></italic> in having long conidiophores (440–856 <italic>vs.</italic> 70–200 μm) and conidia without a conspicuous sheath (<xref ref-type="bibr" rid="B44">Yang et al. 2015</xref>).</p></tp:treatment-sec><tp:treatment-sec><!--Section generated to contain objects referenced in tp:taxon-treatment.--><fig id="F1" position="float" orientation="portrait"><object-id xmlns:xlink="http://www.w3.org/1999/xlink" content-type="doi" xlink:type="simple">10.3897/mycokeys.102.112905.figure1</object-id><object-id xmlns:xlink="http://www.w3.org/1999/xlink" content-type="arpha" xlink:type="simple">EF1D7430-1DFC-51A3-8664-8D59D28A51A0</object-id><label>Figure 1.</label><caption><p>Maximum likelihood (<abbrev xmlns:xlink="http://www.w3.org/1999/xlink" xlink:title="Maximum likelihood" id="ABBRID0EO1BG" xlink:type="simple">ML</abbrev>) tree is based on combined <abbrev xmlns:xlink="http://www.w3.org/1999/xlink" xlink:title="nuclear ribosomal large subunit" id="ABBRID0ES1BG" xlink:type="simple">LSU</abbrev>, <italic>TEF</italic>1-α and <abbrev xmlns:xlink="http://www.w3.org/1999/xlink" xlink:title="internal transcribed spacer" id="ABBRID0EY1BG" xlink:type="simple">ITS</abbrev> sequence data. <abbrev xmlns:xlink="http://www.w3.org/1999/xlink" xlink:title="Maximum likelihood" id="ABBRID0E31BG" xlink:type="simple">ML</abbrev> bootstrap support values equal to or greater than 70% and Bayesian posterior probabilities (<abbrev xmlns:xlink="http://www.w3.org/1999/xlink" xlink:title="posterior probabilities" id="ABBRID0EA2BG" xlink:type="simple">PP</abbrev>) equal to or greater than 0.95 given above the nodes, shown as “<abbrev xmlns:xlink="http://www.w3.org/1999/xlink" xlink:title="Maximum likelihood" id="ABBRID0EE2BG" xlink:type="simple">ML</abbrev>/<abbrev xmlns:xlink="http://www.w3.org/1999/xlink" xlink:title="posterior probabilities" id="ABBRID0EI2BG" xlink:type="simple">PP</abbrev>”. The tree is rooted with <italic><tp:taxon-name><tp:taxon-name-part taxon-name-part-type="genus" reg="Pseudostanjehughesia">Pseudostanjehughesia</tp:taxon-name-part><tp:taxon-name-part taxon-name-part-type="species" reg="aquitropica">aquitropica</tp:taxon-name-part></tp:taxon-name></italic> (MFLUCC 16-0569) and <italic><tp:taxon-name><tp:taxon-name-part taxon-name-part-type="genus" reg="Pseudostanjehughesia">P.</tp:taxon-name-part><tp:taxon-name-part taxon-name-part-type="species" reg="lignicola">lignicola</tp:taxon-name-part></tp:taxon-name></italic> (MFLUCC 15-0352). New species are indicated in red and type strains are in bold.</p></caption><graphic xmlns:xlink="http://www.w3.org/1999/xlink" xlink:href="mycokeys-102-183-g001.jpg" position="float" orientation="portrait" xlink:type="simple" id="oo_991348.jpg"><uri content-type="original_file" xlink:type="simple">https://binary.pensoft.net/fig/991348</uri></graphic></fig></tp:treatment-sec><ref-list><ref id="B44"><mixed-citation xmlns:xlink="http://www.w3.org/1999/xlink" xlink:type="simple"><person-group><name name-style="western"><surname>Yang</surname><given-names>J</given-names></name><name name-style="western"><surname>Maharachchikumbura</surname><given-names>SSN</given-names></name><name name-style="western"><surname>hydeb</surname><given-names>KD</given-names></name><name name-style="western"><surname>Bhat</surname><given-names>DJ</given-names></name><name name-style="western"><surname>McKenzie</surname><given-names>EC</given-names></name><name name-style="western"><surname>Bahkali</surname><given-names>AH</given-names></name><name name-style="western"><surname>Gareth Jones</surname><given-names>EB</given-names></name><name name-style="western"><surname>Liu</surname><given-names>Z-Y</given-names></name></person-group> (<year>2015</year>) <article-title><italic><tp:taxon-name><tp:taxon-name-part taxon-name-part-type="genus">Aquapteridospora</tp:taxon-name-part><tp:taxon-name-part taxon-name-part-type="species">lignicola</tp:taxon-name-part></tp:taxon-name></italic> gen. et sp. nov., a new Hyphomycetous taxon (<tp:taxon-name><tp:taxon-name-part taxon-name-part-type="class">Sordariomycetes</tp:taxon-name-part></tp:taxon-name>) from wood submerged in a freshwater stream.</article-title><source>Cryptogamie, Mycologie</source><volume>36</volume>(<issue>4</issue>): <fpage>469</fpage>–<lpage>478</lpage>. <ext-link xlink:href="10.7872/crym/v36.iss4.2015.469" ext-link-type="doi" xlink:type="simple">https://doi.org/10.7872/crym/v36.iss4.2015.469</ext-link></mixed-citation></ref><ref id="B16"><mixed-citation xmlns:xlink="http://www.w3.org/1999/xlink" xlink:type="simple"><person-group><name name-style="western"><surname>Jeewon</surname><given-names>R</given-names></name><name name-style="western"><surname>Hyde</surname><given-names>KD</given-names></name></person-group> (<year>2016</year>) <article-title>Establishing species boundaries and new taxa among fungi: Recommendations to resolve taxonomic ambiguities.</article-title><source>Mycosphere</source><volume>7</volume>(<issue>11</issue>): <fpage>1669</fpage>–<lpage>1677</lpage>. <ext-link xlink:href="10.5943/mycosphere/7/11/4" ext-link-type="doi" xlink:type="simple">https://doi.org/10.5943/mycosphere/7/11/4</ext-link></mixed-citation></ref></ref-list></tp:taxon-treatment>
