# Supplementary material for: ﻿Three novel species of Aquapteridospora (Distoseptisporales, Aquapteridosporaceae) from freshwater habitats in Tibetan Plateau, China
Source: MycoKeys. 2024 Feb 23;102:183–200. doi: 10.3897/mycokeys.102.112905 (PMC10907956; doi:10.3897/mycokeys.102.112905)
Supplement: XML Treatment for Aquapteridospora submersa [file mycokeys.102.112905-treatment3.xml]

<!DOCTYPE tp:taxon-treatment
  PUBLIC "-//TaxonX//DTD Taxonomic Treatment Publishing DTD v0 20100105//EN" "tax-treatment-NSO.dtd">
<tp:taxon-treatment xmlns:tp="http://www.plazi.org/taxpub"><tp:treatment-meta><kwd-group><label>Taxon classification</label><kwd>
                <named-content content-type="kingdom">Fungi</named-content>
              </kwd><kwd>
                <named-content content-type="order">Distoseptisporales</named-content>
              </kwd><kwd>
                <named-content content-type="family">Aquapteridosporaceae</named-content>
              </kwd></kwd-group><mixed-citation publication-type="journal"><person-group><name><surname>Xu</surname><given-names>Rong-Ju</given-names></name><name><surname>Li</surname><given-names>Jun-Fu</given-names></name><name><surname>Zhou</surname><given-names>De-Qun</given-names></name><name><surname>Boonmee</surname><given-names>Saranyaphat</given-names></name><name><surname>Zhao</surname><given-names>Qi</given-names></name><name><surname>Chen</surname><given-names>Ya-Ya</given-names></name></person-group><article-title>﻿Three novel species of <italic><tp:taxon-name><tp:taxon-name-part taxon-name-part-type="genus" reg="Aquapteridospora">Aquapteridospora</tp:taxon-name-part></tp:taxon-name></italic> (<tp:taxon-name><tp:taxon-name-part taxon-name-part-type="order">Distoseptisporales</tp:taxon-name-part></tp:taxon-name>, <tp:taxon-name><tp:taxon-name-part taxon-name-part-type="family">Aquapteridosporaceae</tp:taxon-name-part></tp:taxon-name>) from freshwater habitats in Tibetan Plateau, China</article-title><source>MycoKeys</source><day>23</day><month>02</month><year>2024</year><volume>102</volume><fpage>183</fpage><lpage>200</lpage><pub-id pub-id-type="doi">10.3897/mycokeys.102.112905</pub-id></mixed-citation></tp:treatment-meta><tp:nomenclature><label>﻿</label><tp:taxon-name>
              <object-id xmlns:xlink="http://www.w3.org/1999/xlink" content-type="arpha" xlink:type="simple">9D3EEDA1-9E38-58BC-811D-EC1464144577</object-id>
              <tp:taxon-name-part taxon-name-part-type="genus" reg="Aquapteridospora">Aquapteridospora</tp:taxon-name-part>
              <tp:taxon-name-part taxon-name-part-type="species" reg="submersa">submersa</tp:taxon-name-part>
              <object-id xmlns:xlink="http://www.w3.org/1999/xlink" xlink:type="simple">Index Fungorum: IF901111</object-id>
              <object-id xmlns:xlink="http://www.w3.org/1999/xlink" xlink:type="simple">Facesoffungi Number: FoF14350</object-id>
            </tp:taxon-name><tp:taxon-authority>R.J. Xu, Q. Zhao &amp; Boonmee</tp:taxon-authority><tp:taxon-status xmlns:xlink="http://www.w3.org/1999/xlink" xlink:type="simple">sp. nov.</tp:taxon-status><xref ref-type="fig" rid="F4">Fig. 4</xref></tp:nomenclature><tp:treatment-sec sec-type="etymology" id="SECID0E5ZAI"><title>Etymology.</title><p>Referring to the fungus’s habitat “decaying wood submerged in freshwater habitats”.</p></tp:treatment-sec><tp:treatment-sec sec-type="Holotype" id="SECID0ED1AI"><title>Holotype.</title><p>HKAS 128980.</p></tp:treatment-sec><tp:treatment-sec sec-type="description" id="SECID0EI1AI"><title>Description.</title><p><bold><italic>Saprobic</italic></bold> on decaying wood submerged in freshwater. <bold>Sexual morph</bold>: Undetermined. <bold>Asexual morph: <italic>Colonies</italic></bold> on the natural substrate effuse, glistening, pale brown to brown, scattered or in small groups. <bold><italic>Mycelium</italic></bold> mostly superficial, consisting of branched, septate, smooth, pale brown to brown hyphae. <bold><italic>Conidiophores</italic></bold> 376–708 × 5–12 μm (x̄ = 451 × 7 μm, n = 20), macronematous, mononematous, solitary, erect, straight or slightly flexuous, unbranched, smooth, cylindrical, multi-septate, tapering towards apex, brown to pale brown. <bold><italic>Conidiogenous cells</italic></bold> polyblastic, monoblastic, terminal, becoming intercalary, cylindrical, pale brown, integrated, with several sympodial proliferations, conspicuous denticles, bearing tiny, protuberant, circular scars. <bold><italic>Conidia</italic></bold> 19–22 × 6–8 μm (x̄ = 21 × 7 μm, n = 20), solitary or acropleurogenous, fusiform, smooth, 2–3-septate, rounded at apex, truncate at base, slightly constricted at septa, hyaline when young, sub-hyaline to pale brown when mature, two big guttulate when young. Conidial secession schizolytic.</p><fig id="F4" position="float" orientation="portrait"><object-id xmlns:xlink="http://www.w3.org/1999/xlink" content-type="doi" xlink:type="simple">10.3897/mycokeys.102.112905.figure4</object-id><object-id xmlns:xlink="http://www.w3.org/1999/xlink" content-type="arpha" xlink:type="simple">17335209-96B6-53F7-AE42-50DDC67548C6</object-id><label>Figure 4.</label><caption><p><italic><tp:taxon-name><tp:taxon-name-part taxon-name-part-type="genus" reg="Aquapteridospora">Aquapteridospora</tp:taxon-name-part><tp:taxon-name-part taxon-name-part-type="species" reg="submersa">submersa</tp:taxon-name-part></tp:taxon-name></italic> (HKAS 128980, holotype) <bold>a</bold> colonies on the substratum <bold>b–d</bold> conidiophores, conidiogenous cells with conidia <bold>e–g</bold> conidiogenous cells with developmental conidia <bold>h–k</bold> conidia <bold>l</bold> germinating conidium <bold>m, n</bold> culture on <abbrev xmlns:xlink="http://www.w3.org/1999/xlink" xlink:title="potato dextrose agar" id="ABBRID0E13AI" xlink:type="simple">PDA</abbrev>. Scale bars: 50 μm (<bold>b–d</bold>); 20 μm (<bold>e–g</bold>); 10 μm (<bold>h–l</bold>).</p></caption><graphic xmlns:xlink="http://www.w3.org/1999/xlink" xlink:href="mycokeys-102-183-g004.jpg" position="float" orientation="portrait" xlink:type="simple" id="oo_991351.jpg"><uri content-type="original_file" xlink:type="simple">https://binary.pensoft.net/fig/991351</uri></graphic></fig></tp:treatment-sec><tp:treatment-sec sec-type="description" id="SECID0EJ4AI"><title>Culture characteristics.</title><p>Conidia were germinated on <abbrev xmlns:xlink="http://www.w3.org/1999/xlink" xlink:title="potato dextrose agar" id="ABBRID0EP4AI" xlink:type="simple">PDA</abbrev> within 48 hours. Germ tubes produced from each end. Colonies grown on <abbrev xmlns:xlink="http://www.w3.org/1999/xlink" xlink:title="potato dextrose agar" id="ABBRID0ET4AI" xlink:type="simple">PDA</abbrev>, circular, flat, superficial, raised, with dense, pale mycelium in the centre. Grey brown from above, dark brown from below.</p></tp:treatment-sec><tp:treatment-sec sec-type="material" id="SECID0EX4AI"><title>Material examined.</title><p>China, Xizang, Linzhi City, Motuo County, on submerged decaying wood, 677 msl, <named-content xmlns:xlink="http://www.w3.org/1999/xlink" content-type="dwc:verbatimCoordinates" xlink:type="simple"><named-content content-type="geo-json" specific-use="{&#34;type&#34;:&#34;Point&#34;,&#34;coordinates&#34;:[95.355278,29.328611]}" id="NCID0EA5AI" xlink:type="simple">29°19'43"N, 95°21'19"E</named-content></named-content>, 13 July 2022, R.J. Xu, LJN-15 (HKAS 128980, holotype), ex-type living culture (<abbrev xmlns:xlink="http://www.w3.org/1999/xlink" content-type="institution" xlink:title="Kunming Institute of Botany Culture Collection" id="ABBRID0EF5AI" xlink:type="simple">KUNCC</abbrev> 10446). Xizang, Linzhi City, Motuo County, Gelin Village, on submerged decaying wood, 677 msl, <named-content xmlns:xlink="http://www.w3.org/1999/xlink" content-type="dwc:verbatimCoordinates" xlink:type="simple"><named-content content-type="geo-json" specific-use="{&#34;type&#34;:&#34;Point&#34;,&#34;coordinates&#34;:[95.355278,29.328611]}" id="NCID0EN5AI" xlink:type="simple">29°19'43"N, 95°21'19"E</named-content></named-content>, 12 July 2022, R.J. Xu, LJN-15–5, (HKAS 128981), living culture (<abbrev xmlns:xlink="http://www.w3.org/1999/xlink" content-type="institution" xlink:title="Kunming Institute of Botany Culture Collection" id="ABBRID0ES5AI" xlink:type="simple">KUNCC</abbrev> 10444).</p></tp:treatment-sec><tp:treatment-sec sec-type="notes" id="SECID0EX5AI"><title>Notes.</title><p>Phylogenetic analyses show that <italic><tp:taxon-name><tp:taxon-name-part taxon-name-part-type="genus" reg="Aquapteridospora">Aquapteridospora</tp:taxon-name-part><tp:taxon-name-part taxon-name-part-type="species" reg="submersa">submersa</tp:taxon-name-part></tp:taxon-name></italic> (<abbrev xmlns:xlink="http://www.w3.org/1999/xlink" content-type="institution" xlink:title="Kunming Institute of Botany Culture Collection" id="ABBRID0EI6AI" xlink:type="simple">KUNCC</abbrev> 10446, <abbrev xmlns:xlink="http://www.w3.org/1999/xlink" content-type="institution" xlink:title="Kunming Institute of Botany Culture Collection" id="ABBRID0EN6AI" xlink:type="simple">KUNCC</abbrev> 10444), formed a sister grouped with <italic><tp:taxon-name><tp:taxon-name-part taxon-name-part-type="genus" reg="Aquapteridospora">A.</tp:taxon-name-part><tp:taxon-name-part taxon-name-part-type="species" reg="yadongensis">yadongensis</tp:taxon-name-part></tp:taxon-name></italic> (<abbrev xmlns:xlink="http://www.w3.org/1999/xlink" content-type="institution" xlink:title="Kunming Institute of Botany Culture Collection" id="ABBRID0E46AI" xlink:type="simple">KUNCC</abbrev> 10445 and <abbrev xmlns:xlink="http://www.w3.org/1999/xlink" content-type="institution" xlink:title="Kunming Institute of Botany Culture Collection" id="ABBRID0ECABI" xlink:type="simple">KUNCC</abbrev> 10488) and was close to <italic><tp:taxon-name><tp:taxon-name-part taxon-name-part-type="genus" reg="Aquapteridospora">A.</tp:taxon-name-part><tp:taxon-name-part taxon-name-part-type="species" reg="lignicola">lignicola</tp:taxon-name-part></tp:taxon-name></italic> (MFLUCC 15-0377) with 75% <abbrev xmlns:xlink="http://www.w3.org/1999/xlink" xlink:title="Maximum likelihood" id="ABBRID0ESABI" xlink:type="simple">ML</abbrev>/0.96 <abbrev xmlns:xlink="http://www.w3.org/1999/xlink" xlink:title="posterior probabilities" id="ABBRID0EWABI" xlink:type="simple">PP</abbrev>, Fig. <xref ref-type="fig" rid="F1">1</xref>. However, the comparison of conidial characteristics and nucleotides shows that <italic><tp:taxon-name><tp:taxon-name-part taxon-name-part-type="genus" reg="Aquapteridospora">A.</tp:taxon-name-part><tp:taxon-name-part taxon-name-part-type="species" reg="submersa">submersa</tp:taxon-name-part></tp:taxon-name></italic> differs from <italic><tp:taxon-name><tp:taxon-name-part taxon-name-part-type="genus" reg="Aquapteridospora">A.</tp:taxon-name-part><tp:taxon-name-part taxon-name-part-type="species" reg="yadongensis">yadongensis</tp:taxon-name-part></tp:taxon-name></italic> (see the notes of <italic><tp:taxon-name><tp:taxon-name-part taxon-name-part-type="genus" reg="Aquapteridospora">A.</tp:taxon-name-part><tp:taxon-name-part taxon-name-part-type="species" reg="yadongensis">yadongensis</tp:taxon-name-part></tp:taxon-name></italic>). Indeed, <italic><tp:taxon-name><tp:taxon-name-part taxon-name-part-type="genus" reg="Aquapteridospora">A.</tp:taxon-name-part><tp:taxon-name-part taxon-name-part-type="species" reg="submersa">submersa</tp:taxon-name-part></tp:taxon-name></italic> differs from <italic><tp:taxon-name><tp:taxon-name-part taxon-name-part-type="genus" reg="Aquapteridospora">A.</tp:taxon-name-part><tp:taxon-name-part taxon-name-part-type="species" reg="lignicola">lignicola</tp:taxon-name-part></tp:taxon-name></italic> in having long conidiophores (376–708 <italic>vs.</italic> 70–200 μm) and conidia without a conspicuous sheath (<xref ref-type="bibr" rid="B44">Yang et al. 2015</xref>). <italic><tp:taxon-name><tp:taxon-name-part taxon-name-part-type="genus" reg="Aquapteridospora">Aquapteridospora</tp:taxon-name-part><tp:taxon-name-part taxon-name-part-type="species" reg="submersa">submersa</tp:taxon-name-part></tp:taxon-name></italic> is introduced here as a new species.</p></tp:treatment-sec><tp:treatment-sec><!--Section generated to contain objects referenced in tp:taxon-treatment.--><fig id="F1" position="float" orientation="portrait"><object-id xmlns:xlink="http://www.w3.org/1999/xlink" content-type="doi" xlink:type="simple">10.3897/mycokeys.102.112905.figure1</object-id><object-id xmlns:xlink="http://www.w3.org/1999/xlink" content-type="arpha" xlink:type="simple">EF1D7430-1DFC-51A3-8664-8D59D28A51A0</object-id><label>Figure 1.</label><caption><p>Maximum likelihood (<abbrev xmlns:xlink="http://www.w3.org/1999/xlink" xlink:title="Maximum likelihood" id="ABBRID0EO1BG" xlink:type="simple">ML</abbrev>) tree is based on combined <abbrev xmlns:xlink="http://www.w3.org/1999/xlink" xlink:title="nuclear ribosomal large subunit" id="ABBRID0ES1BG" xlink:type="simple">LSU</abbrev>, <italic>TEF</italic>1-α and <abbrev xmlns:xlink="http://www.w3.org/1999/xlink" xlink:title="internal transcribed spacer" id="ABBRID0EY1BG" xlink:type="simple">ITS</abbrev> sequence data. <abbrev xmlns:xlink="http://www.w3.org/1999/xlink" xlink:title="Maximum likelihood" id="ABBRID0E31BG" xlink:type="simple">ML</abbrev> bootstrap support values equal to or greater than 70% and Bayesian posterior probabilities (<abbrev xmlns:xlink="http://www.w3.org/1999/xlink" xlink:title="posterior probabilities" id="ABBRID0EA2BG" xlink:type="simple">PP</abbrev>) equal to or greater than 0.95 given above the nodes, shown as “<abbrev xmlns:xlink="http://www.w3.org/1999/xlink" xlink:title="Maximum likelihood" id="ABBRID0EE2BG" xlink:type="simple">ML</abbrev>/<abbrev xmlns:xlink="http://www.w3.org/1999/xlink" xlink:title="posterior probabilities" id="ABBRID0EI2BG" xlink:type="simple">PP</abbrev>”. The tree is rooted with <italic><tp:taxon-name><tp:taxon-name-part taxon-name-part-type="genus" reg="Pseudostanjehughesia">Pseudostanjehughesia</tp:taxon-name-part><tp:taxon-name-part taxon-name-part-type="species" reg="aquitropica">aquitropica</tp:taxon-name-part></tp:taxon-name></italic> (MFLUCC 16-0569) and <italic><tp:taxon-name><tp:taxon-name-part taxon-name-part-type="genus" reg="Pseudostanjehughesia">P.</tp:taxon-name-part><tp:taxon-name-part taxon-name-part-type="species" reg="lignicola">lignicola</tp:taxon-name-part></tp:taxon-name></italic> (MFLUCC 15-0352). New species are indicated in red and type strains are in bold.</p></caption><graphic xmlns:xlink="http://www.w3.org/1999/xlink" xlink:href="mycokeys-102-183-g001.jpg" position="float" orientation="portrait" xlink:type="simple" id="oo_991348.jpg"><uri content-type="original_file" xlink:type="simple">https://binary.pensoft.net/fig/991348</uri></graphic></fig></tp:treatment-sec><ref-list><ref id="B44"><mixed-citation xmlns:xlink="http://www.w3.org/1999/xlink" xlink:type="simple"><person-group><name name-style="western"><surname>Yang</surname><given-names>J</given-names></name><name name-style="western"><surname>Maharachchikumbura</surname><given-names>SSN</given-names></name><name name-style="western"><surname>hydeb</surname><given-names>KD</given-names></name><name name-style="western"><surname>Bhat</surname><given-names>DJ</given-names></name><name name-style="western"><surname>McKenzie</surname><given-names>EC</given-names></name><name name-style="western"><surname>Bahkali</surname><given-names>AH</given-names></name><name name-style="western"><surname>Gareth Jones</surname><given-names>EB</given-names></name><name name-style="western"><surname>Liu</surname><given-names>Z-Y</given-names></name></person-group> (<year>2015</year>) <article-title><italic><tp:taxon-name><tp:taxon-name-part taxon-name-part-type="genus">Aquapteridospora</tp:taxon-name-part><tp:taxon-name-part taxon-name-part-type="species">lignicola</tp:taxon-name-part></tp:taxon-name></italic> gen. et sp. nov., a new Hyphomycetous taxon (<tp:taxon-name><tp:taxon-name-part taxon-name-part-type="class">Sordariomycetes</tp:taxon-name-part></tp:taxon-name>) from wood submerged in a freshwater stream.</article-title><source>Cryptogamie, Mycologie</source><volume>36</volume>(<issue>4</issue>): <fpage>469</fpage>–<lpage>478</lpage>. <ext-link xlink:href="10.7872/crym/v36.iss4.2015.469" ext-link-type="doi" xlink:type="simple">https://doi.org/10.7872/crym/v36.iss4.2015.469</ext-link></mixed-citation></ref></ref-list></tp:taxon-treatment>
